# Supplementary material for: The Long-Term Dietitian and Psychological Support of Obese Patients Who Have Reduced Their Weight Allows Them to Maintain the Effects
Source: Nutrients. 2021 Jun 11;13(6):2020. doi: 10.3390/nu13062020 (PMC8231289; doi:10.3390/nu13062020)
Supplement: Supplementary file 1 [file nutrients-13-02020-s001.zip]

Archive with 1 entries (1 files):
- nutrients-1228823-supplementary.pdf
